# Supplementary material for: Tumor-Associated Macrophage (TAM)-Related Cytokines, sCD163, CCL2, and CCL4, as Novel Biomarkers for Overall Survival and Time to Treatment in Waldenstrom’s Macroglobulinemia: Emphasis on Asymptomatic WM
Source: Cells. 2025 Feb 13;14(4):275. doi: 10.3390/cells14040275 (PMC11853255; doi:10.3390/cells14040275)
Supplement: Supplementary file 1 [file cells-14-00275-s001.zip]

Archive with 1 entries (1 files):
- cells-3455587-supplementary.pdf
